# Supplementary material for: Order and information in the patterns of spinning magnetic micro-disks at the air-water interface
Source: Sci Adv. 2022 Jan 14;8(2):eabk0685. doi: 10.1126/sciadv.abk0685 (PMC8759740; doi:10.1126/sciadv.abk0685)
Supplement: Supplementary file 2 — Movies S1 to S6 [file sciadv.abk0685_movies_s1_to_s6.zip]

Archive with 6 entries (6 files):
- sciadv.abk0685_movie_s1.mp4
- sciadv.abk0685_movie_s2.mp4
- sciadv.abk0685_movie_s3.mp4
- sciadv.abk0685_movie_s4.mp4
- sciadv.abk0685_movie_s5.mp4
- sciadv.abk0685_movie_s6.mp4
